# Supplementary material for: Innate immunity ascertained from blood and tracheal aspirates of preterm newborn provides new clues for assessing bronchopulmonary dysplasia
Source: PLoS One. 2019 Sep 4;14(9):e0221206. doi: 10.1371/journal.pone.0221206 (PMC6726193; doi:10.1371/journal.pone.0221206)
Supplement: S1 Data — (XLSX) [file pone.0221206.s001.xlsx]

## Sheet: Foglio1
register	number	TA volume	Cells count	% dead cellc	% Neutrophils	%NETosis	notes	Elastase (ng/ml)	MPO (ng/ml)	MPO/NE
P001	00038282	500 ul	170000					-2.42912	29.0136	-11.9441
P002	00041180	150 ul	300000					74.5852	233.298	3.12793
P003	000446876	200 ul	40000		57.2	8.83		105.241	336.212	3.19469
P004	00047202	110 ul	200000		38.1	6.84		110.654	361.624	3.26807
P005	non si legge	2150 ul	180000	3.57	90	11		80.8557	404.728	5.00556
P006	00048353	300 ul	110000	6.41	52.2	14.1		135.95	397.988	2.92746
P007	00048442	150 ul	180000	20.6	10.4	38.4		33.05	250.707	7.5857
P008	00049483	80 ul	no cell					-6.1271	-7.20991	1.17672
P009	00049781	300 ul	120000	21.6	34.6	29.6		117.567	318.802	2.71165
P010	00050039	300 ul	260000	8.34	82.3	4.16		155.244	408.94	2.63417
P011	00052014			2.17	96.2	11.6		83.321	414.275	4.97204
P012	00051695			6.45	52.6	3.07		150.206	413.432	2.75243
P013	00053246	1700 ul	900000		57.4	7.05		117.514	360.08	3.06415
P014	00053482	500 ul	2000000	7.17	79.4	4.39		94.4149	311.501	3.29928
P015	00054040	60 ul	600000				Marcatura non venuta	74.478	305.464	4.1014
P015	00054040	900	1500000				Campione lasciato 24h in frigo
P016	00054675	500 ul	3600000				Solo eritrociti	44.5726	152.426	3.41973
P017	00054799	700 ul	2300000		66	1.73		144.954	337.897	2.33106
P018	0056626		140000		6.91	3.74
P019	00000991	3ml	1500000		15.5	9.04		2.87666	115.922	40.2974
P020	00001639	2,7 ml	200000	10.2	92.2	4.3		29.1912	146.108	5.00521
P021	00002122	300 ul	150000	82.2	27.5	12.5	tanto muco, campione giallo	7.27136	14.4119	1.98201
P022	00006695	600 ul	450000	19.9	10.7	12.3	Tanti eritrociti	2.6087	77.3117	29.6361
P023	00007408	600 ul	200000		25.5	3.29	Muco	40.3119
P024	00012261	500 ul					Cellule morte
P025	00012717	800 ul	400000				Cellule morte
P026	00013676	300 ul	160000		70.6	5.89		45.6713
P027	00013898	400 ul	380000			6.49	Tanti eritrociti, tante morte alla conta con trypan	28.7893
P028	non si legge	450	300000		60	3.09		142.515
P029	00020559	500	10000000		6.39	10.01	Tanto muco giallo e denso	139.675
P030	00020961	2500 ul	750000		63.7	10.8		18.3921
P031	0002196	600 ul	300000		26.6	5.87	Tanto microparticolato alla conta,	90.1006
P032	00020559	700 ul	4000000		57.7	0.78	Tanto muco giallo e denso	29.8076
P033	00022376	600 ul	1000000		50.7	1.37	Tanto muco giallo e denso	129.117
P034	000X6673	600 ul	5000000	80	15	0		160.63
